# Supplementary material for: Sero-catalytic and Antibody Acquisition Models to Estimate Differing Malaria Transmission Intensities in Western Kenya
Source: Sci Rep. 2017 Dec 4;7:16821. doi: 10.1038/s41598-017-17084-9 (PMC5715086; doi:10.1038/s41598-017-17084-9)
Supplement: Supplementary file 2 — Supplementary Dataset 1 [file 41598_2017_17084_MOESM2_ESM.xlsx]

## Sheet: SupplFigS1_Aug1FINAL_AB_correla
	CSP	LSA1	PfCeltos	MSP1(42) 3D7	MSP1(42) FVO	MSP1(42) FUP	MSP2	MSP3	MSP6	MSP7	MSPDBL1	MSPDBL2	EBA140	EBA175 W2Mef	EBA175 3D7	EBA181	AMA1 3D7	AMA1 FVO	RH2	RH4	RH5	RIPR	SERA5	DBLalpha2	CIDRalpha1.1	CIDRalpha1.4	DBLbeta12	DBLgamma6
CSP	1	0.436484	0.307106	0.440194	0.414154	0.469162	0.314637	0.480251	0.566377	0.446389	0.574786	0.55634	0.330406	0.297528	0.494777	0.424139	0.456235	0.469291	0.340582	0.388852	0.34294	0.0959958	0.50335	0.184743	0.0818531	0.378527	-0.0389328	0.432461
LSA1	0.436484	1	0.430498	0.381185	0.394187	0.416316	0.161612	0.487084	0.520911	0.467509	0.481201	0.544452	0.318629	0.237396	0.434151	0.381715	0.403266	0.402277	0.296322	0.388568	0.32691	0.240755	0.408584	0.0913734	0.0578642	0.187272	-0.121038	0.215158
PfCeltos	0.307106	0.430498	1	0.306875	0.29809	0.34694	0.209428	0.403497	0.401538	0.435791	0.373344	0.451994	0.276179	0.277152	0.34049	0.379035	0.28106	0.293794	0.257512	0.426715	0.250662	0.231101	0.367232	0.115193	0.150066	0.229365	-0.0620639	0.251393
MSP1(42) 3D7	0.440194	0.381185	0.306875	1	0.756281	0.742049	0.144615	0.529064	0.569706	0.514334	0.538749	0.483791	0.291622	0.146708	0.522596	0.375963	0.494323	0.485184	0.305568	0.324378	0.359306	0.200874	0.379804	0.130165	0.147411	0.182198	-0.0358882	0.284382
MSP1(42) FVO	0.414154	0.394187	0.29809	0.756281	1	0.78101	0.110075	0.489084	0.592851	0.519382	0.48539	0.454454	0.313428	0.133316	0.501929	0.395884	0.408249	0.395827	0.285539	0.342963	0.263029	0.167282	0.331061	0.0672384	0.0710043	0.0613301	-0.0160505	0.143588
MSP1(42) FUP	0.469162	0.416316	0.34694	0.742049	0.78101	1	0.230279	0.471799	0.579087	0.490006	0.519139	0.506735	0.428396	0.26961	0.523104	0.49969	0.382602	0.370681	0.325968	0.393187	0.247171	0.184885	0.455341	0.0579611	0.080689	0.114368	-0.0127205	0.195268
MSP2	0.314637	0.161612	0.209428	0.144615	0.110075	0.230279	1	0.204934	0.213814	0.0814765	0.283594	0.285689	0.34252	0.404092	0.194155	0.375501	0.10786	0.110218	0.189423	0.335634	0.134302	-0.0290725	0.379087	0.0770786	0.0709576	0.189779	-0.0139022	0.188868
MSP3	0.480251	0.487084	0.403497	0.529064	0.489084	0.471799	0.204934	1	0.68698	0.523579	0.667879	0.680922	0.351215	0.228027	0.566189	0.468067	0.477455	0.474631	0.38068	0.379164	0.418594	0.183487	0.510131	0.157963	0.0419746	0.271592	-0.0933049	0.3602
MSP6	0.566377	0.520911	0.401538	0.569706	0.592851	0.579087	0.213814	0.68698	1	0.641514	0.660737	0.670524	0.429727	0.235129	0.661293	0.522932	0.4758	0.475644	0.462985	0.447819	0.42293	0.155023	0.589078	0.106314	0.0236181	0.263277	-0.132036	0.344534
MSP7	0.446389	0.467509	0.435791	0.514334	0.519382	0.490006	0.0814765	0.523579	0.641514	1	0.526105	0.56197	0.354867	0.186355	0.57948	0.456421	0.447146	0.443375	0.363722	0.383584	0.374492	0.189504	0.502479	0.164052	0.140037	0.284018	-0.0512159	0.364787
MSPDBL1	0.574786	0.481201	0.373344	0.538749	0.48539	0.519139	0.283594	0.667879	0.660737	0.526105	1	0.694237	0.389104	0.278439	0.627353	0.517785	0.520782	0.52769	0.388985	0.398918	0.452592	0.170907	0.589943	0.154625	0.0930424	0.318037	-0.0822699	0.443254
MSPDBL2	0.55634	0.544452	0.451994	0.483791	0.454454	0.506735	0.285689	0.680922	0.670524	0.56197	0.694237	1	0.45187	0.36731	0.62614	0.577218	0.438198	0.438415	0.393194	0.443498	0.383226	0.123301	0.606602	0.132037	0.0401038	0.257426	-0.162799	0.337128
EBA140	0.330406	0.318629	0.276179	0.291622	0.313428	0.428396	0.34252	0.351215	0.429727	0.354867	0.389104	0.45187	1	0.616634	0.428824	0.630666	0.201011	0.203264	0.379398	0.403617	0.185621	0.186424	0.478665	-0.0760655	0.0209076	0.0859297	-0.120789	0.113696
EBA175 W2Mef	0.297528	0.237396	0.277152	0.146708	0.133316	0.26961	0.404092	0.228027	0.235129	0.186355	0.278439	0.36731	0.616634	1	0.275127	0.456963	0.0847203	0.0895381	0.252083	0.328094	0.0686681	0.0511797	0.379568	0.0173949	0.0799645	0.11176	-0.067019	0.105798
EBA175 3D7	0.494777	0.434151	0.34049	0.522596	0.501929	0.523104	0.194155	0.566189	0.661293	0.57948	0.627353	0.62614	0.428824	0.275127	1	0.531645	0.523914	0.523004	0.503701	0.347989	0.473821	0.181677	0.531419	0.17948	0.0822803	0.293507	-0.0935395	0.348171
EBA181	0.424139	0.381715	0.379035	0.375963	0.395884	0.49969	0.375501	0.468067	0.522932	0.456421	0.517785	0.577218	0.630666	0.456963	0.531645	1	0.290408	0.298333	0.460914	0.416851	0.257683	0.121281	0.594097	0.101174	0.0508622	0.186085	-0.0793048	0.205728
AMA1 3D7	0.456235	0.403266	0.28106	0.494323	0.408249	0.382602	0.10786	0.477455	0.4758	0.447146	0.520782	0.438198	0.201011	0.0847203	0.523914	0.290408	1	0.983255	0.316704	0.3061	0.470893	0.273311	0.365504	0.261593	0.153292	0.39448	-0.0154366	0.434853
AMA1 FVO	0.469291	0.402277	0.293794	0.485184	0.395827	0.370681	0.110218	0.474631	0.475644	0.443375	0.52769	0.438415	0.203264	0.0895381	0.523004	0.298333	0.983255	1	0.32966	0.303539	0.483774	0.272858	0.370203	0.271092	0.159609	0.398696	-0.0226541	0.443906
RH2	0.340582	0.296322	0.257512	0.305568	0.285539	0.325968	0.189423	0.38068	0.462985	0.363722	0.388985	0.393194	0.379398	0.252083	0.503701	0.460914	0.316704	0.32966	1	0.236357	0.300144	0.186046	0.317811	0.024536	0.0352894	0.147936	-0.0892882	0.202096
RH4	0.388852	0.388568	0.426715	0.324378	0.342963	0.393187	0.335634	0.379164	0.447819	0.383584	0.398918	0.443498	0.403617	0.328094	0.347989	0.416851	0.3061	0.303539	0.236357	1	0.298499	0.189832	0.436151	0.206413	0.210617	0.293227	-0.0944734	0.296177
RH5	0.34294	0.32691	0.250662	0.359306	0.263029	0.247171	0.134302	0.418594	0.42293	0.374492	0.452592	0.383226	0.185621	0.0686681	0.473821	0.257683	0.470893	0.483774	0.300144	0.298499	1	0.468637	0.290186	0.289691	0.12959	0.37667	0.0751062	0.419698
RIPR	0.0959958	0.240755	0.231101	0.200874	0.167282	0.184885	-0.0290725	0.183487	0.155023	0.189504	0.170907	0.123301	0.186424	0.0511797	0.181677	0.121281	0.273311	0.272858	0.186046	0.189832	0.468637	1	0.0855842	0.156516	0.199682	0.165064	0.0854525	0.165447
SERA5	0.50335	0.408584	0.367232	0.379804	0.331061	0.455341	0.379087	0.510131	0.589078	0.502479	0.589943	0.606602	0.478665	0.379568	0.531419	0.594097	0.365504	0.370203	0.317811	0.436151	0.290186	0.0855842	1	0.19168	0.129018	0.300394	-0.074646	0.388537
DBLalpha2	0.184743	0.0913734	0.115193	0.130165	0.0672384	0.0579611	0.0770786	0.157963	0.106314	0.164052	0.154625	0.132037	-0.0760655	0.0173949	0.17948	0.101174	0.261593	0.271092	0.024536	0.206413	0.289691	0.156516	0.19168	1	0.540606	0.62209	0.372982	0.563104
CIDRalpha1.1	0.0818531	0.0578642	0.150066	0.147411	0.0710043	0.080689	0.0709576	0.0419746	0.0236181	0.140037	0.0930424	0.0401038	0.0209076	0.0799645	0.0822803	0.0508622	0.153292	0.159609	0.0352894	0.210617	0.12959	0.199682	0.129018	0.540606	1	0.468033	0.293614	0.369519
CIDRalpha1.4	0.378527	0.187272	0.229365	0.182198	0.0613301	0.114368	0.189779	0.271592	0.263277	0.284018	0.318037	0.257426	0.0859297	0.11176	0.293507	0.186085	0.39448	0.398696	0.147936	0.293227	0.37667	0.165064	0.300394	0.62209	0.468033	1	0.31352	0.721865
DBLbeta12	-0.0389328	-0.121038	-0.0620639	-0.0358882	-0.0160505	-0.0127205	-0.0139022	-0.0933049	-0.132036	-0.0512159	-0.0822699	-0.162799	-0.120789	-0.067019	-0.0935395	-0.0793048	-0.0154366	-0.0226541	-0.0892882	-0.0944734	0.0751062	0.0854525	-0.074646	0.372982	0.293614	0.31352	1	0.217064
DBLgamma6	0.432461	0.215158	0.251393	0.284382	0.143588	0.195268	0.188868	0.3602	0.344534	0.364787	0.443254	0.337128	0.113696	0.105798	0.348171	0.205728	0.434853	0.443906	0.202096	0.296177	0.419698	0.165447	0.388537	0.563104	0.369519	0.721865	0.217064	1
